# Supplementary material for: Leptin receptor-expressing neuron Sh2b1 supports sympathetic nervous system and protects against obesity and metabolic disease
Source: Nat Commun. 2020 Mar 23;11:1517. doi: 10.1038/s41467-020-15328-3 (PMC7089966; doi:10.1038/s41467-020-15328-3)
Supplement: Supplementary file 4 — Source Data [file 41467_2020_15328_MOESM4_ESM.xlsx]

## Sheet: Fig 1A
Body weight of normal chow fed LRb-KO and control male mice																		Body weight of Normal Chow fed LRb-KO and control female mice
Age (wks)		4	5	6	7	8	9	10	11	12	13	14	15	16	17	18			wks	4	5	6	7	8	9	10	11	12	13	14	15	16	17	18	19	20
LepR-Cre	1	20.8	20.5	20.2	21.2	23.4	23.3	23.8	24.9	26	26.9	27.3	27.3	28.6	28.1	28.7		LepR-Cre	1	13	16.5	17.3	18.6	18.3	19.1	19.5	20.5	21.1	21	21.8	20.7	22.2	22.7	24	25.5	25.6
	2	17.2	19.2	21.2	21.9	24	25	26	27.7	28.5	29.2	28.9	29	31	30.2	31.5			2	13	16.5	17.4	18.2	18.8	19.5	20.5	19.9	20.3	21	20.8	20.3	20.8	21.5	21.8	22.6	22.2
	3	15.1	22.1	24.1	25.1	25.6	27	27.1	28.8	29.7	30.6	30.8	31.4	30.8	31.1	31.4			3	13.3	16.8	18	18.8	20.2	20	21.2	20.5	21.6	22.2	21.4	22.4	22.2	23.1	23.6	24.6	24.1
	4	17.8	22.9	24.6	25	25.8	27	26.7	28.4	28.7	29.3	29.9	30.8	29.9	29.4	30.6			4	13.7	17.2	17.6	18.7	19.9	20	20.7	20.8	20.8	21	21.8	21.5	22.2	22.8	22.4	24.5	24
	5	15.7	21.8	23.9	24.6	25.5	27	26.8	28.1	28.9	30	29.5	30.3	30.1	30.6	31.3			5	12.9	16.4	17.2	17.7	19.1	19.4	19.8	20.1	20.3	20.6	20.8	20.7	20.9	21.8	21.9	22.9	22.6
	6	19.2	21.1	21.4	22.9	24.3	25.4	25.8	26.7	27.6	27	27.3	28.7	29.3	29.3	29.4			6	12.9	15.7	16.8	17.6	18.9	18.9	19.7	20.6	20.5	20.2	20.9	21.7	21.7	22.3	21.7	22	22.4
	7	19.2	20.4	20.7	22.7	24.6	25.5	25.6	26.4	26.9	27.1	27.2	28	29.5	29.8	29.3			7	13.9	16.9	15.9	17.4	17.5	19.2	20.2	20.4	20.5	21	21.4	22	21.5	22	22.4	22.4	22.5
	8	19	20.7	21.9	23.8	25.6	25.7	27.4	28.4	28.9	28.8	30.4	30	30.9	31.6	31.1			8	15.1	17	15.5	18.3	18.3	19.7	20.9	21.3	21.8	22	23.3	22.4	22.4	22.8	23.4	23.7	23.3
	9	19.6	21.7	23.5	25.8	26.8	27.8	28.9	30.1	30.6	30.8	31.1	30.4	31	32.4	31.9			9	15	16.3	16.8	18.7	18.5	20.1	21.7	21.2	21.7	22.1	22.5	22.5	23.2	23	23.3	23.5	24.5
	10	21.2	23	24.5	26	27.6	28.8	29.8	30.5	30.5	30.9	31.1	31	32	32.7	32.1			10	14.5	17.2	17.8	18.2	19.2	19.3	20.4	21.1	21.8	22.5	23.1	23	23.3	23.3	23.8	23.5	23.9
	11	17.8	17.9	18.1	18.5	20.4	20.1	20.5	21.8	22.9	23.4	24.7	23.8	25.8	24.9	25.6			11	12.7	16.6	17.4	17.7	19.2	19.3	19.9	20.1	20.4	20.7	20.9	20.8	21	21.6	22	22.4	22.6
	12	17.2	18.5	18.5	19.6	21.4	21.4	21.8	21.9	22.5	22.9	25.4	25.5	26.8	26.4	26.7			12	12.6	16.7	17.5	17.7	19.3	19.5	19.4	20.5	20.5	20.7	21	21.3	21.4	21.3	22.4	22.7	22.7
	13	17.6	22.4	24.7	24.8	25.9	26.9	26.9	27.9	28.6	29.2	29.7	30.6	30.8	30.7	30.8			13	12.5	15.9	17.4	17.8	19.1	19	19.7	20.4	20.1	20.4	21.4	21.6	21.5	21.8	22.1	22.6	22.4
	14	16.5	19.5	23.4	23.3	25.7	26	25.9	27.8	28.4	29	29	29.2	29.6	29.8	29.3			14	11.8	14.7	16.8	16.9	19	18.7	18.9	19.8	19.7	20.1	20.4	20.7	20.9	21	20.9	21.4	21.3
	15	17.5	18.1	19.5	21.5	22.6	23.7	24.8	25.1	26.5	27.8	28.9	29.5	30	31.2	31.5			15	11.9	16.4	17.2	18.7	18.8	19.4	19.7	20.7	21.7	21.8	21.5	22.1	22.4	22.9	24.7	25.6	26.4
	16	16.9	18.6	17.5	19.5	20.7	21.3	22.9	23.4	24.5	25.1	26.5	27.5	27.9	28.6	29.8			Mean	13.2533	16.4533	17.1067	18.0667	18.94	19.4067	20.1467	20.5267	20.8533	21.1533	21.5333	21.58	21.84	22.26	22.6933	23.3267	23.3667
	17	15.2	15.9	16.8	17.2	18.6	19.5	20.4	20.8	21.5	21.9	22.5	23.8	23.9	24	24.8			SEM	0.260561	0.166152	0.173333	0.148217	0.16841	0.106219	0.193924	0.115662	0.181755	0.199253	0.219885	0.210713	0.206974	0.189435	0.270532	0.323002	0.355724
	18	15.9	16.8	17.6	18.9	19.7	20.4	21.8	22.4	23.5	24.7	25.4	26.9	26.8	27.2	28.8		f/f	1	13.4	15.6	17	17.9	18	19	19.5	20.5	20.2	20.8	20.6	21.5	22.6	22.8	22.6	23.3	23.2
	19	15.4	17.9	18.9	20.6	20.7	21.4	22.9	23.5	24.7	26	27.5	27.9	27.8	30.2	31			2	15.8	16.9	18.9	20.8	21.6	23	24.3	25.2	25.5	27.7	26.4	28.2	28.4	29.3	30.3	31.4	32
	Mean	17.6211	19.9474	21.1053	22.2579	23.6263	24.3789	25.0421	26.0316	26.8105	27.4	28.0579	28.5053	29.0789	29.3789	29.7684			3	14.7	15.5	18.2	18.9	18.9	21	21.4	22.5	22.9	23.6	24.7	24.4	24.8	25.9	25.5	26.5	26.5
	SEM	0.417916	0.4847	0.624147	0.612698	0.609805	0.666824	0.623906	0.68544	0.643042	0.633195	0.54854	0.524347	0.48193	0.543896	0.484137			4	13.1	13.3	15.5	17.6	18.4	18.9	19.3	20.2	19.7	20.6	20.7	21.7	21.4	22	23.5	22	22.2
f/f	1	17.3	18.7	20.4	21.6	24	25.7	27.6	27.8	29.5	30.9	31.6	32.2	33	33.8	32.5			5	12.9	17.6	19.6	20.3	20.8	20.9	21.2	21.2	22	21.6	22.7	22.2	22.7	22.7	23.6	23.3	22.7
	2	13.3	14.7	16.5	19.6	23.1	25.2	26.1	26.4	28.6	29.7	28.9	29.6	29.9	30.3	30.3			6	12.5	17.5	19	20	19.7	20.6	20.2	21.4	21.3	21.6	21.6	22	22	22.4	22.5	23	23.2
	3	16.2	17.6	19.5	20.4	21.9	22.1	22.9	23.2	24.6	26.1	26.1	27.1	27.5	27.8	27.5			7	12.7	18.1	19.7	19.9	20.3	21.4	20.9	22.2	22.6	23.4	23.7	25.5	24.5	26.1	26.5	27.2	28.8
	4	14.9	16.3	17.3	19.1	21.2	22.4	24.2	25	26.3	26.7	27.4	27.8	28.6	29.5	29.9			8	12.7	16.4	18.5	19.8	20.3	20.8	20.2	20.9	21.3	22	22.1	23.2	22.7	23.2	23.7	23.1	23.4
	5	16.3	18	20.8	22.5	23.8	24.7	26.2	27.9	28.6	29.2	29.4	29.2	30.7	29.2	27.8			Mean	13.475	16.3625	18.3	19.4	19.75	20.7	20.875	21.7625	21.9375	22.6625	22.8125	23.5875	23.6375	24.3	24.775	24.975	25.25
	6	18.4	18.7	20.5	20.9	22.9	24.9	26.7	27.8	30.5	31.5	32.8	33.5	34.7	35.7	36			SEM	0.412635	0.548354	0.501427	0.40708	0.437933	0.464066	0.557337	0.563452	0.639458	0.815243	0.714252	0.824932	0.793936	0.903564	0.926736	1.1215	1.249
	7	17.2	18.7	20.5	21.9	24.1	25.6	27.5	27.7	29.3	30.8	31.7	32.5	32.6	33.1	33.8		ΔLepR	1	12.7	16.8	18.5	20	19.5	21.9	22.8	24.6	24.5	25.9	26.2	26.7	28.6	30.5	30.6	31	31.2
	8	17.1	18.8	20.4	21.7	23.5	25.4	27.8	27.7	28.7	30.7	31.6	31.8	32.7	32.9	33			2	12.9	17.2	19.4	19.8	20	21.8	22.4	23.8	23.4	25	25.8	26.7	27.5	28.2	28.8	29.2	29.5
	9	13	14.6	16.4	17	18.8	19.2	19.5	20.3	21.5	23.1	23.2	24.3	24.5	24.8	25.2			3	12.2	16.8	18	18.5	18.9	20.5	21.2	22.9	22.5	24.1	24.8	26.6	26.5	26.9	28	29.4	29.2
	10	15	16.5	17.4	19.2	21.3	22.3	24	25.2	26	26.7	27.3	27.7	28.5	29.3	30			4	13.2	15.8	16.9	18.2	18.2	19.5	20.3	20.7	21.2	22.2	21.7	22.9	23	23.7	24.3	24.3	24.7
	Mean	15.87	17.26	18.97	20.39	22.46	23.75	25.25	25.9	27.36	28.54	29	29.57	30.27	30.64	30.6			5	13.8	19	19.6	21.1	22.5	25.6	27	29	28.6	30.6	31	33.5	36.1	37.6	38.5	39.6	40.5
	SEM	0.563333	0.520513	0.580814	0.530922	0.528982	0.680074	0.830428	0.802081	0.869253	0.87053	0.959861	0.922322	0.975369	1.02309	1.03452			6	13.8	17.6	18.4	19.1	19.5	21.4	21.9	23.2	24.7	26.9	28	28.4	30.5	31.5	32	32.6	33.5
ΔLepR	1	23.7	24.3	24.9	25.5	28.6	29.8	31.6	33.4	33.6	33.7	34	34.6	37.2	37	38.7			7	13	16.3	16.8	17.6	18.1	19.9	21.9	23.5	25.7	27.4	28.2	28.6	28.9	30.1	29.6	31.4	32.4
	2	20.4	22	23.6	25.4	28	29.6	32	34.1	35.1	35.2	34	34.4	37	38.3	39.5			8	11.4	15.5	17.2	18.3	18.5	19.5	20.2	21	21.4	21.7	22.5	23.2	23.6	23.6	24	24	24.2
	3	18.9	21.1	23.3	25.4	28.3	29.9	31.8	33.3	35	34.1	34.1	35.1	37.2	37.5	38.7			9	9.8	13.9	15.2	14.1	16.4	18.4	19.3	19.4	20.8	22.3	22.7	23.7	22.4	24.1	23.7	24.1	24
	4	19.9	22	22.9	24.6	26.1	27.6	28.4	29.4	29.7	29.9	30	30.3	31.7	32.7	34.6			10	11.9	16.1	16.6	17.4	17.3	19	19.5	20.6	21.4	22.9	24	24.5	25	25.9	25.7	26.9	26.9
	5	21.7	23.3	23.7	26.7	27.8	29.9	30.6	31.8	32.3	31.2	32.3	33.1	34.9	35.8	36.1			11	12.9	16.9	18.4	19.8	20.3	22.2	22.9	24.7	24.5	26.1	26.3	26.9	28.8	30.3	30.7	31.1	31.6
	6	13.6	17.7	21.8	24.7	26.4	28.5	29.4	32.5	34.4	33.2	35	37	38.4	39.9	40.6			12	12.1	16.1	16.9	17.5	17.5	18.9	19.7	20.8	21.7	22.9	24.3	24.7	25.1	26.3	26.5	26.8	27.1
	7	12.2	15.7	19.2	23	25.3	26.3	27.1	28.3	28.9	29	30.4	29.9	30.7	32.5	32.5			13	13.1	16.4	16.7	17.7	18	19.8	21.7	24	25.4	27.3	28.5	28.9	29	30	30.5	31.5	32.4
	8	11.2	15.2	19.2	23.2	23.7	25.5	25.4	27.4	28.7	28.8	29.9	30.9	31.4	33.5	33.5			14	13.8	18.9	19.7	22.1	22.6	25.8	28.9	31.2	31.8	33.7	35.1	37.4	40.1	40.9	42.5	44.7	46
	9	19.1	22	26.1	23	30.8	32.6	33.5	36.3	38.9	42	43	44.8	46	47.4	48			15	13.7	16.5	18.7	21	21.5	23.8	26.4	29.1	29.7	31.4	33.2	35.4	38.4	37.6	39.8	41.8	43.9
	10	11.4	14.3	16.9	15	23.2	24.6	25.4	28.6	30.1	33.7	34.5	35.2	37.7	39.7	41			16	12.8	16.5	17.2	18.4	18.5	20	22.3	23.7	25.8	27.7	28.5	28.7	28.9	30	29.8	31.5	32.9
	11	17.1	19.7	21.6	23.3	24.5	25.4	25.7	27	28	28.7	28.3	29.5	30.8	31.3	34.1			Mean	12.6937	16.6438	17.7625	18.7875	19.2063	21.125	22.4	23.8875	24.5688	26.1312	26.925	27.925	28.9	29.825	30.3125	31.2438	31.875
	12	13.8	17	20.8	23.7	24.9	26.5	26.5	29	29.3	30.9	30.7	31.8	32.8	34.8	36.7			SEM	0.262753	0.305091	0.317526	0.473451	0.451061	0.571584	0.697675	0.838097	0.811106	0.883068	0.951818	1.06523	1.31136	1.28331	1.40333	1.53069	1.65332
	13	17.4	20	21	22.1	23.5	24.6	25.4	26.8	27	27.1	28.8	30.3	31.5	32.6	33.3
	14	17.6	20.3	21.4	22.7	23.9	25.1	26.7	28.8	30.7	32.6	34.5	37.1	38.8	41.3	43.4
	15	16.8	20.7	23.2	24.2	25.7	26.4	28.6	29.9	31.5	33	35.1	37.3	39	41.3	43.9
	16	16.2	19.5	20.5	23.1	25	24.9	26.5	27.5	27.3	28.5	29.8	30.9	32.4	32.6	33.3
	17	16.5	20.4	22.6	24.3	25.4	25.7	27.1	27	27.7	29.4	31.4	32.6	34.1	34.2	35
	18	18.7	21.8	26.5	28.7	31.5	33.9	34.7	38.9	40	42.5	43.8	44.9	46.9	49.5	51.4
	19	17.8	21.9	25.7	28.9	32.8	34.9	36	39.8	41.1	43.9	45.8	47.5	49.6	52.4	56.4
	20	14.7	17.4	20.5	22.9	25.4	26.8	26.9	28.9	29.5	30.7	30.9	32.3	33.4	35.6	37
	21	15.1	17.5	20.1	22.8	24.7	26.9	27.8	30.1	30.5	31.2	31.8	33.2	35.4	37.4	38.4
	22	13.4	15.8	16.9	18	21.9	22.5	23.4	24.5	26.9	28.7	30.2	33.5	34.9	37.8	40.1
	23	15.4	17.4	18.9	20.5	23.8	3.9	25.8	27.8	28.9	30.4	32.5	35.6	37.8	40.2	42.2
	24	17	18.9	21.6	23.2	24.7	25.6	25.7	27.1	27.9	28.6	28.7	29.6	30.4	32.5	34.7
	25	19	22.4	25.3	26.9	31	32.8	35.6	36.8	37.9	42.1	43.8	44.7	47	47.5	47.7
	Mean	16.744	19.532	21.928	23.672	26.276	26.808	28.704	30.6	31.636	32.764	33.732	35.044	36.68	38.212	39.632
	SEM	0.627935	0.544265	0.529544	0.588969	0.572517	1.14829	0.710715	0.810925	0.850566	0.974044	1.01321	1.04449	1.10194	1.15419	1.22368

## Sheet: Fig 1B
MALE								FEMALE
		FAT (g)						fat (g)
Cre (9)	1	5.989				f/f	1	1.876
	2	1.091					2	12.04
	3	8.972					3	6.31
	4	4.816					4	1.677
	5	5.846					5	1.968
	6	1.434					6	1.819
	7	2.684					7	6.406
	8	2.935				ΔLepR	8	1.381
	9	1.115					ave	4.18462
	ave	3.87578					sem	1.34394
	sem	0.904061					1	9.324
f/f (8)	1	5.574					2	7.03
	2	0.5375					3	7.74
	3	3.457					4	19.92
	4	4.387					5	9.982
	5	4.404					ave	10.7992
	6	0.3743					sem	2.34092
	7	0.3						0.0458124
	8	1.592
	ave	2.54073
	sem	0.767446
ΔLepR(8)	1	21.01
	2	19.88
	3	21.01
	4	18.83
	5	21.02
	6	21.62
	7	6.271
	8	18.38
	ave	18.5026
	sem	1.79414

## Sheet: Fig 1D
																						ave
	ID	Food intake (g)			ID	Food intake (g)
Cre (7)	1	2.51667		ΔLepR (8)	1	2.86667
	2	2.98333			2	2.68333
	3	3.6			3	2.75
	4	3.71667			4	3.4
	5	3.58333			5	3.75
	6	3.68333			6	4.11667
	7	3.11667			7	4.2
					8	3.85
	ave	3.31429			ave	3.45208
	sem	0.17161			sem	0.218659
																						ave

## Sheet: Fig 1E
male
VO2
		1	2	3	4	5			ave	sem
f/f	Dark	193.241	239.531	247.894	214.186	220.595			223.089	9.64881
	Light	164.659	186.845	196.842	174.012	175.995			179.671	5.55514
		1	2	3	4	5	6	7	ave	sem
ΔLepR	Dark	243.189	241.534	298.678	280.358	274.084	276.7	301.854	269.091	9.04423
	Light	218.278	211.548	233.926	244.479	227.136	245.609	246.034	230.162	5.27918
VCO2
		1	2	3	4	5				sem
f/f	Dark	171.695	202.082	210.678	187.813	210.904			196.634	7.51763
	Light	138.354	163.457	176.723	154.952	152.591			157.215	6.3316
		1	2	3	4	5	6	7
ΔLepR	Dark	198.13	200.809	242.778	232.563	225.109	251.821	268.653	225.202	9.78085
	Light	182.869	174.116	194.766	211.697	201.706	216.047	220.256	196.867	6.54303
RER
f/f	ID	1	2	3	4	5	ave	sem
	Dark	0.8864	0.8426	0.847925	0.88205	0.951625	0.88212	0.0194684
	Light	0.83885	0.87435	0.896725	0.888875	0.866325	0.873025	0.0100685
ΔLepR	ID	1	2	3	4	5	6	7	ave	sem
	Dark	0.8124	0.830175	0.81215	0.82985	0.822875	0.908925	0.89095	0.836063	0.0148565
	Light	0.8371	0.8214	0.830225	0.865125	0.887375	0.87815	0.895375	0.853229	0.011184

## Sheet: Fig 1F
Male
LepR-Cre
ID	1	2	3	4	ave	sem
Dark	37.3557	36.5105	37.0517	36.9655	36.9708	0.17479
Light	36.6966	35.5985	36.2864	36.5668	36.2871	0.244966
ΔLepR
ID	1	2	3	4	5	6	ave	sem
Dark	36.5344	35.9342	36.4905	36.0282	36.0789	36.3854	36.2419	0.105646
Light	35.9579	35.6161	36.0669	35.6438	35.8572	35.9418	35.8473	0.0740177

## Sheet: Fig 1G
Female
f/f
ID	1	2	3	4	5	6	7	8	ave	sem
Dark	38.2	37.7	37.9	36.9	38.5	38.2	38.1	37.8	37.9125	0.170543
Light	37.8	38.1	38.1	36	36.3	36.7	36.3	37.1	37.05	0.302372
ΔLepR
ID	1	2	3	4	5	6	7	8	ave	sem
Dark	37.3	37.6	37.1	37.3	36.9	37.4	37.6	37.6	37.35	0.0906327
Light	36.1	36.2	35.9	36.3	35.9	37	36.8	36.8	36.375	0.153239

## Sheet: Fig 1H
	Temperature
	LepR-Cre						ΔLepR
	1	2	3	4	ave	sem	1	2	3	4	5	6	ave	sem
18	37.0817	35.3983	36.5707	37.3806	36.6078	0.436466	36.1407	35.79	36.1943	35.4922	34.8474	35.6524	35.6862	0.201482
19	37.0715	35.8004	37.5628	37.8086	37.0608	0.447206	36.1262	35.5462	35.8876	35.697	35.8591	36.456	35.9287	0.132111
20	37.9636	36.3194	37.9198	37.5347	37.4344	0.383941	36.7087	36.4048	36.5367	36.7572	36.875	36.9517	36.7057	0.0838451
21	38.2035	37.2339	36.8893	36.9935	37.3301	0.299972	37.2326	36.4329	36.7656	35.8858	36.4942	37.3513	36.6937	0.222748
22	37.4658	36.8058	37.2485	37.1385	37.1646	0.137602	36.5899	35.8445	36.9072	36.3932	36.3109	36.2163	36.377	0.14611
23	37.344	37.1005	36.8509	36.8643	37.0399	0.116461	36.4715	36.1443	37.2587	35.2583	36.6261	36.4205	36.3632	0.268006
24	36.864	36.8035	37.1751	36.5787	36.8553	0.123001	36.4022	35.8881	36.8208	35.714	35.4839	36.3	36.1015	0.202019
1	37.1152	37.4177	37.2062	36.6666	37.1014	0.1582	36.5227	36.0454	36.6714	35.5003	35.9643	36.6615	36.2276	0.191824
2	37.3615	36.9131	37.2532	36.8213	37.0873	0.130328	36.7108	36.0688	35.8949	35.691	36.0923	35.7846	36.0404	0.148495
3	37.384	35.9436	36.7137	36.7885	36.7074	0.295488	36.8593	35.3498	36.1303	36.6304	35.491	35.8478	36.0514	0.247793
4	37.208	36.1372	36.7073	36.3672	36.605	0.232642	36.3747	35.7663	36.456	36.623	36.4172	36.5576	36.3658	0.12559
5	37.2056	36.2522	36.5224	36.6438	36.656	0.200658	36.274	35.9293	36.3618	36.6965	36.4856	36.4247	36.362	0.104254
Dark
6	36.9389	36.3367	37.121	37.339	36.9339	0.215211	36.39	36.0038	37.2245	36.7158	36.8026	37.2929	36.7383	0.20078
7	37.1066	36.3185	36.772	37.3774	36.8936	0.228211	36.6517	36.1302	36.2053	35.7165	36.54	36.8755	36.3532	0.170671
8	37.3542	35.7137	36.5056	36.4328	36.5016	0.335717	36.353	35.3833	35.841	35.8177	35.9202	35.4084	35.7873	0.147005
9	36.5094	35.4619	35.7866	36.6662	36.106	0.287726	35.9833	34.9646	35.5255	35.819	35.9575	35.7441	35.6657	0.155655
10	36.3428	35.4484	36.08	36.3181	36.0473	0.208255	35.8298	35.1558	35.5939	35.9714	35.2363	35.7272	35.5857	0.133578
11	36.2111	35.2554	35.8175	36.5435	35.9569	0.276925	35.8061	35.8485	35.7867	35.6007	35.4605	35.9509	35.7422	0.0730964
12	36.2988	35.4365	35.9861	36.4388	36.0401	0.222342	36.1661	35.6254	36.1514	35.5458	35.5154	35.7462	35.7917	0.120564
13	37.0653	35.2445	35.8757	36.4287	36.1536	0.388443	35.7294	35.4471	35.9927	35.1484	35.7405	35.9125	35.6618	0.128162
14	36.7321	35.6477	36.3243	36.5566	36.3152	0.237648	35.6469	35.752	36.0717	35.2037	35.9311	35.6102	35.7026	0.122675
15	36.55	35.4594	36.279	36.1597	36.112	0.232375	35.5294	35.7958	35.872	35.1789	35.9549	35.8141	35.6908	0.117882
16	36.5226	35.2292	36.5649	36.1617	36.1196	0.310288	35.6092	35.6809	36.6002	35.4791	35.4794	35.5823	35.7385	0.175251
17	36.7271	35.6302	36.3238	36.3795	36.2652	0.229695	35.7998	35.6058	35.9385	35.5285	35.748	35.6367	35.7096	0.0607991
Light
	Activity
	LepR-Cre						ΔLepR
	1	2	3	4	ave	sem	1	2	3	4	5	6	ave	sem
18	567	181	587	809	536	130.421	202	292	502	632	514	781	487.167	87.1139
19	517	573	1775	1506	1092.75	321.179	375	626	363	1441	852	1794	908.5	240.337
20	1506	1379	2114	1871	1717.5	168.347	863	880	1058	2131	1750	1221	1317.17	210.037
21	971	2067	789	588	1103.75	330.472	1542	1688	615	731	645	1932	1192.17	242.265
22	1155	1167	1253	1974	1387.25	196.797	628	273	931	1497	249	362	656.667	198.533
23	790	1667	630	324	852.75	288.117	259	263	748	567	1880	717	739	244.2
24	512	500	1173	527	678	165.092	459	238	374	735	358	740	484	85.1771
1	954	1857	476	377	916	338.015	274	1009	493	642	653	957	671.333	113.504
2	399	1129	1538	1352	1104.5	249.584	1070	592	420	424	1017	606	688.167	117.136
3	565	155	488	309	379.25	91.9931	959	577	179	1404	612	401	688.667	177.543
4	336	352	668	310	416.5	84.2788	99	72	350	820	1215	710	544.333	183.704
5	291	651	1276	668	721.5	204.253	421	516	304	962	885	760	641.333	108.679
Dark
6	932	472	1960	2074	1359.5	391.74	433	1226	912	1857	1653	2290	1395.17	274.974
7	462	764	581	1583	847.5	252.911	230	1320	151	942	1306	2018	994.5	291.504
8	407	226	592	256	370.25	83.8574	368	82	701	1009	668	522	558.333	129.089
9	585	230	331	920	516.5	153.839	182	112	313	360	151	859	329.5	112.916
10	406	543	483	162	398.5	83.6705	236	710	175	983	105	90	383.167	152.199
11	271	133	177	778	339.75	148.891	548	16	249	101	201	425	256.667	81.3473
12	68	292	945	103	352	203.696	776	250	394	1285	188	624	586.167	166.764
13	345	191	357	360	313.25	40.8786	88	226	103	277	164	810	278	110.371
14	148	675	324	1087	558.5	207.442	362	82	252	543	1305	426	495	174.21
15	303	223	397	85	252	66.053	188	457	387	296	149	234	285.167	48.5163
16	505	250	535	536	456.5	69.208	421	1004	918	346	181	675	590.833	134.36
17	136	260	273	727	349	129.727	229	171	387	790	1050	339	494.333	142.218

## Sheet: Fig 2A
Fast glucose (Male)				Fast glucose (Female)				Serum insulin (Male)				Serum insulin (Female)
LepR-Cre	ID	Fast glucose		LepR-Cre	ID	Fast glucose		LepR-Cre	ID	Serum Insulin		LepR-Cre	ID	Serum Insulin
	1	66			1	59			1	0.201518			1	0.32122
	2	54			2	55			2	0.489551			2	0.295035
	3	86			3	53			3	0.313739			3	0.388552
	4	82			4	43			4	0.238924			4	0.26885
	5	84			5	59			5	0.317479			5	0.433441
	6	53			Mean	53.8			6	0.680327			Mean	0.34142
	7	59			SEM	2.93939			7	0.246406			SEM	0.0304264
	8	63							8	0.407256
	9	69		ΔLepR	ID	Fast glucose			Mean	0.3619		ΔLepR	ID	Serum Insulin
	Mean	61.6			1	69			SEM	0.0564144			1	0.384812
	SEM	4.25934			2	67							2	0.410997
					3	67		ΔLepR	ID	Serum Insulin			3	0.822474
ΔLepR	ID	Fast glucose			4	120			1	1.4958			4	0.53444
	1	119			5	98			2	1.47336			5	0.448404
	2	94			6	75			3	0.650402			6	0.48
	3	61			Mean	82.6667			4	1.60428			Mean	0.513521
	4	85			SEM	8.87944			5	0.90851			SEM	0.0796813
	5	91							6	1.20777
	6	107							7	1.09929
	7	77							8	1.88483
	8	161							Mean	1.29053
	Mean	88.3333							SEM	0.14182
	SEM	10.7901

## Sheet: Fig 2B
Male GTT							Male ITT							Female GTT							Female ITT
LepR-Cre	0	15	30	60	120		LepR-Cre	0	15	30	60			f/f	0	15	30	60	120		f/f	0	15	30	60
1	64	376	347	262	166		1	118	91	85	86			1	57	407	443	287	121		1	96	59	49	14
2	64	235	272	229	138		2	117	61	70	59			2	51	275	201	127	82		2	79	24	11	10
3	63	296	330	228	167		3	118	155	120	94			3	55	284	220	124	88		3	89	38	21	10
4	56	359	303	227	141		4	127	123	82	83			4	40	377	325	163	90		4	91	53	21	11
5	52	441	299	188	130		5	128	154	106	95			5	60	344	486	286	122		5	143	51	28	10
6	46	326	343	307	193		6	121	80	79	49			Mean	52.6	337.4	335	197.4	100.6		Mean	99.6	45	26	11
7	52	343	471	301	154		7	107	71	72	73			SEM	3.47275	25.6916	57.335	37.017	8.63481		SEM	11.1964	6.26897	6.3561	0.774597
8	49	344	401	245	133		8	119	79	83	109
9	67	282	334	225	156		9	98	90	74	43			ΔLepR	0	15	30	60	120		ΔLepR	0	15	30	60
Mean	51.3	301.7	313	227.2	149.8		Mean	117	100.444	85.6667	76.7778			1	63	332	308	229	134		1	85	52	33	25
SEM	2.55495	19.7309	19.9208	12.7919	6.74217		SEM	3.12694	11.6977	5.56028	7.48476			2	61	335	492	431	164		2	84	59	38	34
														3	69	397	563	576	431		3	120	134	86	54
ΔLepR	0	15	30	60	120		ΔLepR	0	15	30	60			4	99	527	570	596	451		4	120	92	78	86
1	146	517	600	600	600		1	120	185	141	142			5	77	338	600	600	594		5	119	125	89	67
2	77	434	600	600	454		2	126	159	139	131			Mean	73.8	385.8	506.6	486.4	354.8		6	100	102	66	48
3	69	469	500	600	342		3	129	189	122	89			SEM	6.88767	37.298	52.7158	71.5085	88.7228		Mean	104.667	94	65	52.3333
4	56	364	301	219	121		4	130	80	79	66										SEM	7.09773	13.6845	9.89949	9.04311
5	91	402	421	360	303		5	131	198	190	147
6	88	301	465	600	600		6	110	166	140	146
7	69	357	295	172	116		7	111	106	102	105
8	105	375	591	600	600		8	106	179	189	182
Mean	77.8889	359.333	422.556	423.444	361.778		Mean	120.375	157.75	137.75	126
SEM	9.93539	24.3251	44.5076	66.6005	72.4167		SEM	3.5704	14.9902	13.5959	13.1394

## Sheet: Fig 2C
Fig 2C	Liver								Fig 2C	muscle
	anti pThr 308									anti pThr 308
Fig 2C	Liver									Fig 2C	muscle
	anti pThr 473										anti pThr 473
Fig 2C	Liver									Fig 2C	muscle
	anti Akt										anti Akt

[truncated: 57 more sheets: Fig 2D, Fig 2E, Fig 3A, Fig 3B, Fig 3C, Fig 3D, Fig 3E, Fig 3F, Fig 3G, Fig 3H, Fig 3I (IMAGE), Fig 3I , Fig 4A, Fig 4B, Fig 4C_, Fig 4D, Fig 4E, Fig 4F, Fig 4G (IMAGE), Fig 4G …]
